# Supplementary material for: Biological Performance and Molecular Mechanisms of Mesyl MicroRNA-Targeted Oligonucleotides in Colorectal Cancer Cells
Source: Int J Mol Sci. 2025 Dec 4;26(23):11747. doi: 10.3390/ijms262311747 (PMC12692703; doi:10.3390/ijms262311747)
Supplement: Supplementary file 1 [file ijms-26-11747-s001.zip]

Archive with 2 entries (2 files):
- Supplementary materials_after review_2 round.pdf
- Supplementary materials_proteomic signatures.xlsx
