# Supplementary material for: Biological Performance and Molecular Mechanisms of Mesyl MicroRNA-Targeted Oligonucleotides in Colorectal Cancer Cells
Source: Int J Mol Sci. 2025 Dec 4;26(23):11747. doi: 10.3390/ijms262311747 (PMC12692703; doi:10.3390/ijms262311747)
Supplement: Supplementary file 1 [file ijms-26-11747-s001.zip › Supplementary materials_proteomic signatures.xlsx]

## Sheet: m-21 top-50 DEPs
Protein IDs	Gene name	log2FC	p-value	Peptide count (Unique)	Sequence coverage, %
P05388	RPLP0	-1.15219	0.00796217	16	57.7
P82933;H7BZC4	MRPS9	-1.32835	0.000482759	13;1	38.9
P62899;H7C2W9;C9JU56;B7Z4E3;B7Z4C8;B8ZZK4	RPL31	1.45117	0.0252115	7;6;6;6;6;3	46.4
O43818	RRP9	-1.09469	0.0365837	5	15.8
O00487	PSMD14	-1.00749	0.0389344	7	32.9
Q01780;K7EJ37	EXOSC10	-2.18901	0.0012766	15;3	24.7
O75489	NDUFS3	-1.50121	0.0289052	9	43.6
P49411;H3BNU3	TUFM	2.04195	0.000258065	27;2	65.3
A0A7I2V5S2;P06748;A0A7I2YQC0;A0A7I2V4G8;A0A7I2V433;A0A7I2V2X9;A0A7I2V3U2;A0A7I2V3G5;A0A7I2V579;E5RI98;A0A7I2V5J8;E5RGW4	NPM1	-1.59771	0.00221311	18;18;17;10;10;10;10;9;9;9;8;2	58.4
P60866;E5RJX2;A0A7P0S5H5;E5RIP1;G3XAN0	RPS20	1.46412	0.0150173	8;6;6;4;2	42
Q15843;F8VSA6;E9PS38;S4R3E9;E9PL57	NEDD8	2.39912	1e-07	3;2;2;2;2	34.6
D3YTB1;F8W727;P62910	RPL32	2.12853	0.000705882	8;8;8	42.9
C9J8T0;P57772	EEFSEC	2.21409	0.00705051	2;2	4.8
C9J4Z3;P61513;M0R0A1;Q6P4E4;E9PEL3;M0R2L6;G5E9R3;A6NKH3	RPL37A	1.98876	0.000175824	5;5;4;4;4;4;3;1	69.1
P62081;A0A2R8Y623;B5MCP9	RPS7	1.37499	0.0452449	12;8;8	63.9
B3KS98;O15372;E5RJT0;E5RFW7;E5RFH0;E5RGU4	EIF3H	2.09544	1e-06	10;10;7;1;1;1	26.2
P62266;D6RD47;D6RDJ2;D6RIX0;D6R9I7	RPS23	1.94231	0.00165639	6;5;2;2;2	48.3
P15170;H3BR35;H3BSV8	GSPT1	2.06791	0.00126733	9;8;1	38.1
P61326;Q96A72;F5H6P7;F5H6N1;F5H3U9	MAGOH	-2.0992	1e-09	7;7;6;3;2	56.2
H0YD13;P16070;H0YDW7;H0YCV9;H0Y2P0;H0Y5E4;E9PKC6;H0YDX6;H0YD17;Q86UZ1;H0YE40	CD44	2.156	0.000448598	4;4;3;3;3;3;2;2;2;1;1	22.8
Q9H8H0;J3QLQ6;J3QR28	NOL11	1.49455	0.00274242	11;5;5	18.1
P60953;A0A8Q3WLC5;A0A590UJK8;A0A8Q3SI43;Q5JYX0;A0A494C1M1;A0A494BZX6;A0A3B3IRV0;A0A8Q3WKT2;F8WET9;B1AH79;G3V4H1;G3V476;P17081;Q9H4E5	CDC42	2.0102	0.00679167	8;6;6;6;5;2;2;1;1;0;0;0;0;0;0	48.2
P27694;I3L4R8;I3L524;I3L2M5	RPA1	-2.51472	0.000148148	18;10;1;1	36.4
Q7RTV0	PHF5A	1.23581	0.030565	5	54.5
Q13257	MAD2L1	-1.68362	0.0025625	3	17.1
O95456	PSMG1	1.34867	0.0233245	3	11.8
O43172	PRPF4	1.16715	0.0275163	13	34.7
Q13838;Q5STU3;A0A0G2JJZ9;A0A140T9X3;F6WLT2;A0A0A0MT12;F6TRA5;A0A140TA18;A0A140T9X9;A0A140T996;F6S4E6;F6UJC5;A0A140T973;A0A140T9K1;A0A140T9L4;H0Y400;F6R6M7;A0A0G2JJL7;F6QYI9;H0YCC6;A0A140T9N3;A0A140T9K2	DDX39B	1.96035	0.00282609	9;9;9;9;6;5;5;7;7;6;4;7;5;5;4;3;1;1;1;3;1;1	53
H3BV80;H3BMM9;H3BTC0;Q15287;H3BPG5;H3BMS0	RNPS1	-1.33895	0.00701272	5;5;5;5;4;3	33.6
H3BMQ2;Q9UHA3;A0A7I2V2C6;A0A7I2V359;A0A7I2V3F2	RSL24D1	-2.73596	6.77966e-05	2;2;1;1;1	18.5
P07900;G3V2J8;Q14568;Q58FG0	HSP90AA1	1.23538	0.00668074	30;5;3;3	58.7
O43583;F8VVL1	DENR	-1.98706	0.000810127	8;6	48
H0YDT6;O00303;A0A7I2YQA0;A0A1W2PP79;A0A7I2V4S2	EIF3F	-1.82164	0.00693059	11;11;4;2;1	38.7
O75874;C9J4N6;C9JLU6;C9JJE5	IDH1	-1.92407	0.00122727	25;10;5;4	59.9
H3BNX8;P20674;H3BRI0;H3BRM5;H3BV69	COX5A	-1.94649	0.00640849	4;4;2;1;1	26.8
A0A0A0MRR7;P09234	SNRPC	1.21489	0.00146479	2;2	16.7
P06493;A0A024QZP7;E5RIU6;H0YAZ9;E7EUK8;E5RGN0;F5H6Z0;Q96Q40;O94921;Q07002;Q00536;Q00537	CDK1	1.83757	0.00369231	17;16;10;0;0;0;0;0;0;0;0;0	70.7
A0A8Q3WLC8;A0A8Q3SJE8;A0A8Q3SIS9;A0A8Q3SIY6;O60832;A0A8Q3WLD1;A0A8Q3WLG7;C9IYT0;A0A8Q3SIX2;A0A8Q3WLE4;A0A8Q3WLW8;A0A8V8TKY9;H7C2Q2	DKC1	1.95511	0.000297872	11;11;11;11;11;10;9;8;8;7;6;5;4	27.7
P17858	PFKL	-1.85459	0.00145794	15	39.4
E9PIN3;Q9UBU9;B4E227;E9PQA4;E9PLA7	NXF1	-1.3061	0.00052459	6;6;4;2;1	14.8
H7C5U8;Q9P0M9;D6RAN8;D6RE11;B3KN43	MRPL27	1.41724	0.008	5;5;4;2;2	39
P62263;A0A2R8Y811;E5RH77	RPS14	-1.41588	0.00171179	11;11;7	43
O43242;H0YGV8;F5H8K4	PSMD3	1.12045	0.0370826	25;2;1	52.2
P10809;A0A7I2V599;A0A7I2V2X6;A0A7I2YQK6;A0A7I2V5M1;A0A7I2V5K3;A0A7I2YQ71;A0A7I2V369;E7ESH4;E7EXB4;C9JL25;C9JL19;C9JCQ4;C9J0S9	HSPD1	-1.39652	0.00240964	49;45;45;39;24;20;20;19;15;14;4;3;3;1	79.6
P55735;A8MXL6;E7ERC8	SEC13	-1.47502	0.0356212	10;7;2	53.1
Q14204;A0A7P0T9C4;A0A7P0TA13;A0A2R8Y5T0;A0A2R8Y706;A0A7P0T9R4;A0A7P0TAW9;A0A7P0T7V5;A0A7P0T916;A0A7P0T8N2;A0A7P0TBJ7;A0A7P0TAF3;A0A7P0TB75;A0A2R8Y6H2;A0A7P0T9K2;A0A7P0T9F1;A0A7P0T8W5;A0A2R8YFZ7;A0A7P0TAM4;A0A7P0T825;A0A7P0TB64;A0A7P0TAV5;A0A7P0T990;A0A804HHY6;A0A7P0T942;A0A2R8YGC7;A0A7P0T9S3;A0A7P0T934;A0A7P0T9Y3;A0A7P0TBC9;A0A7P0TAS7;A0A7P0TB96	DYNC1H1	-1.92348	0.00140284	141;140;140;140;140;138;137;135;129;127;127;122;122;119;119;116;113;113;109;109;89;88;87;87;81;81;69;69;43;35;5;4	36.2
G3XAI2;A0A7I2V5X5;A0A7I2V4J9;P07942;A0A7I2V3I5;A0A7I2V2T9;A0A7I2V3J7;A0A7I2V682;E7EPA6;A0A7I2V2R2;A0A7I2V407;A0A7I2V2J0;A0A7I2V5R0;C9J296;A0A7I2V5T9	LAMB1	-1.69145	0.0165599	12;12;12;12;11;11;10;10;6;6;6;6;6;5;4	9.6
P62273;A0A087WTT6;A0A2R8Y851;A0A2R8Y6P7	RPS29	1.85011	0.0157057	3;2;2;1	46.4
P61604;B8ZZL8;B8ZZ54	HSPE1	1.79521	0.00121143	6;4;5	77.5
Q9Y266;A0A0A0MSU9;A0A0A0MSS4	NUDC	1.34428	0.00349669	14;6;4	45

## Sheet: m-17 top-50 DEPs
Protein IDs	Gene name	log2FC	p-value	Peptide count (Unique)	Sequence coverage, %
P62266;D6RD47;D6RDJ2;D6RIX0;D6R9I7	RPS23	2.30105	0.00039604	6;5;2;2;2	48.3
Q9Y3B7;H0YCD5;E9PQB6	MRPL11	-2.41629	0.000179104	7;1;1	44.8
Q9NRX2;E9PKV2	MRPL17	-2.40916	0.00177982	2;1	11.4
P82933;H7BZC4	MRPS9	-2.36951	0.000150943	13;1	38.9
P13639;M0R0I6	EEF2	2.16697	0.00181308	57;2	68.8
P62701;C9JEH7;P22090	RPS4X	2.14614	0.0001	10;2;2	54.8
P05387;H0YDD8	RPLP2	2.12934	1e-07	8;2	77.4
Q99613;B5ME19;H3BPE4;H3BPE3;H3BTY8	EIF3C	2.24313	0.000173913	24;22;4;3;2	28.7
B0QY89;Q9Y262;B0QY90;C9JHP4;C9K0Q7;H7C3A0;H0Y7E6	EIF3L	-2.26407	0.000114286	21;21;15;7;7;5;1	38.7
P61326;Q96A72;F5H6P7;F5H6N1;F5H3U9	MAGOH	-2.48117	0.000205128	7;7;6;3;2	56.2
P05091;S4R3S4;H0YKL3	ALDH2	-2.43833	0.000380952	13;6;0	54.9
E9PE82;P16219	ACADS	-2.38856	0.000148148	4;4	15.4
P62244;I3L3P7;H3BVC7	RPS15A	1.9255	1e-09	4;3;2	59.2
P82914	MRPS15	1.92792	0.00322184	4	15.6
Q99613;B5ME19;H3BPE4;H3BPE3;H3BTY8	EIF3CL	2.24313	0.000173913	24;22;4;3;2	28.7
Q96EL2;F8VYR5	MRPS24	2.59396	0.000392157	5;1	35.3
P61326;Q96A72;F5H6P7;F5H6N1;F5H3U9	MAGOHB	-2.48117	0.000205128	7;7;6;3;2	56.2
O75874;C9J4N6;C9JLU6;C9JJE5	IDH1	-2.76867	8.1e-09	25;10;5;4	59.9
P30084	ECHS1	-2.37781	9.30233e-05	16	52.8
H3BNX8;P20674;H3BRI0;H3BRM5;H3BV69	COX5A	-2.49475	0.00103704	4;4;2;1;1	26.8
P00367;A0A804HJD7;A0A804HKE0;P49448;A0A804HJZ0;A0A804HHS2;A0A804HHU3;A0A804HLC0;A0A804HIA0	GLUD1	-2.28392	1e-08	35;33;27;23;11;8;4;3;1	67
A0A087WXM6;J3QQT2;J3KRX5;A0A0A6YYL6;P18621;J3QLC8;A0A0A0MRF8;J3KRB3;A0A087WWH0;J3QS96;A0A087WY81;J3KSJ0	RPL17	1.82685	0.000861538	10;10;10;10;10;8;8;7;7;7;5;2	52.7
P00367;A0A804HJD7;A0A804HKE0;P49448;A0A804HJZ0;A0A804HHS2;A0A804HHU3;A0A804HLC0;A0A804HIA0	GLUD2	-2.28392	1e-08	35;33;27;23;11;8;4;3;1	67
A0A087WXM6;J3QQT2;J3KRX5;A0A0A6YYL6;P18621;J3QLC8;A0A0A0MRF8;J3KRB3;A0A087WWH0;J3QS96;A0A087WY81;J3KSJ0	RPL17- C18orf32	1.82685	0.000861538	10;10;10;10;10;8;8;7;7;7;5;2	52.7
B3KS98;O15372;E5RJT0;E5RFW7;E5RFH0;E5RGU4	EIF3H	1.89757	8.51064e-05	10;10;7;1;1;1	26.2
P22695;H3BRG4;H3BSJ9;H3BP04;H3BUE4;H3BUI9;A0A087WVZ4	UQCRC2	-2.10537	0.000834532	17;16;14;8;4;4;2	47
Q9Y3B9	RRP15	-2.23947	0.00993166	4	14.2
P61353;K7ELC7;K7EQQ9;K7ERY7	RPL27	1.74608	0.000973684	7;6;1;1	45.6
P41091;Q2VIR3;H7BZU1	EIF2S3	1.75117	1e-08	17;12;5	43
P50570;K7EMQ3;E5RHK8;A0A0D9SFB1;A0A0U1RQP1;H0YBC6;A0A0D9SFE4;A0A994J7J4;Q05193;Q9UQ16;A0A1B0GUX5;E5RIK2;A0A8I5KXV5;A0A994J5P0;K7ENE7	DNM2	-2.19991	0.00157447	17;5;3;2;2;3;2;2;2;3;1;1;1;1;1	25.3
P31930	UQCRC1	-1.8801	0.000436364	19	54.8
Q9NXF1;A0A0A0MSR3	TEX10	1.97553	0.00154839	6;1	9.6
P62316;K7ERG4;K7EJB5	SNRPD2	1.68248	0.000207792	8;5;2	55.9
A0A6Q8PGB0;P24928	POLR2A	-1.81684	0.000817518	7;7	4.4
H0Y5L2;Q9NTX5;J3KP84;E9PPG7;E9PRU6;F2Z2D6;E9PJS8;E9PLY6;H0Y525;E9PIU8;H0YCS9	ECHDC1	-1.93118	0.000197531	8;8;2;2;2;2;2;2;1;1;1	31.7
P31939;H7C1S2;C9JLK0;F8WEF0	ATIC	-1.91937	0.00194595	41;16;9;6	81.1
A0A0A0MRR7;P09234	SNRPC	1.82577	0.000227273	2;2	16.7
Q9Y295;H0YI06;F8WEE0	DRG1	-2.17176	0.00159162	12;2;1	44.1
B5MCF9;O00541;B3KXD6;H7BYY8;H7C267	PES1	1.70273	0.0183817	8;8;7;1;1	19.8
F5H365;Q15436;G3V4V1;G3V1W4;G3V3G5;G3V2R6;G3V5X8;G3V4Q2;G3V5K1	SEC23A	-2.21512	1e-07	21;21;4;4;4;4;3;3;1	44.8
P09110;C9JDE9;H7C131;H0Y4D4;B4DVF4;F2Z2Q6;F2Z3P7	ACAA1	-1.75545	0.000766667	13;11;9;7;3;1;1	45.5
P04179;F5H3C5;F5H4R2;F5GYZ5;G8JLJ2;G5E9P6;F5GXZ9	SOD2	1.79391	0.00451376	5;4;4;4;3;2;2	26.1
P15880;H0YEN5;E9PQD7;I3L404;E9PMM9;E9PM36;E9PPT0;H3BNG3;H0YE27	RPS2	1.61923	0.0186414	13;11;11;7;7;6;5;2;1	47.1
C9J9K3;A0A8V8TMX1;A0A0C4DG17;A0A8V8TLA4;P08865;A0A8I5KQE6;A0A8V8TMP3;F8WD59;A0A8V8TMZ8	RPSA	1.62852	0.0110557	14;14;14;14;14;11;8;6;2	60.8
Q9GZS3;H0YN81;H0YL19;H0YMF9;H3BQA8;H0YM76;H0YLA1	WDR61	-1.96187	0.000129032	8;7;5;4;3;2;2	49.5
Q16401;F2Z3J2;Q4VXH0	PSMD5	-2.06602	0.000736	13;3;2	34.3
K7EP90;Q9BTD8;K7EQ03;K7ER08	RBM42	-2.07893	0.003	5;5;4;3	17.9
D6RF40;D6R9R7;A0A7I2V5B8;A0A7I2YQC7;A0A7I2V2J7;A0A0A0MTL5;Q13309;A0A7I2YQB7;A0A7P0S4R7	SKP2	-1.88981	0.00488218	3;3;3;3;3;3;3;2;2	13.6
P49419;A0A1B0GW77;A0A1B0GTG2;A0A1B0GW82;A0A1B0GUA1;A0A1B0GTJ4;A0A1B0GTY9;A0A1B0GV49;A0A1B0GUY0;A0A0J9YWF7;H0YHM6;F8VVF2;F8WDY6;A0A1B0GVU0;A0A0J9YWM6;F8WD33;A0A1B0GW65;A0A0J9YWK1	ALDH7A1	-1.74178	0.00691094	24;24;24;22;22;21;21;20;11;11;7;5;5;3;2;2;2;1	57.3
Q9BXY0;H0YBV6	MAK16	-1.6688	0.00500592	5;2	19

## Sheet: m-155 top-50 DEPs
Protein IDs	Gene name	log2FC	p-value	Peptide count (Unique)	Sequence coverage, %
P62701;C9JEH7;P22090	RPS4X	2.80718	0.000521739	10;2;2	54.8
P60866;E5RJX2;A0A7P0S5H5;E5RIP1;G3XAN0	RPS20	2.39544	0.000410256	8;6;6;4;2	42
P05387;H0YDD8	RPLP2	2.56774	1e-07	8;2	77.4
D3YTB1;F8W727;P62910	RPL32	2.42695	0.00166825	8;8;8	42.9
J3QR09;J3KTE4;A0A7I2YQG2;P84098;A0A7I2V4U6;A0A7I2V2L0;A0A7I2V512;A0A7I2V638	RPL19	2.18159	0.00196721	8;8;8;8;4;4;4;3	33.7
E7ENR5;H0Y714;Q96G21;B9A008;B8ZZ47	IMP4	-2.34767	0.000492308	2;2;2;1;1	12.3
P12830;H3BNC6;H3BVI7;J3QKP1	CDH1	-2.25773	0.00297468	16;8;7;3	22.4
O60783	MRPS14	2.11943	0.00828458	3	31.2
P07437;Q5JP53;Q5ST81	TUBB	-2.43713	0.002144	6;6;3	63.7
Q96E11;X6RDS5	MRRF	-2.25105	0.000868421	5;2	24
B0QY89;Q9Y262;B0QY90;C9JHP4;C9K0Q7;H7C3A0;H0Y7E6	EIF3L	-2.28995	0.00024	21;21;15;7;7;5;1	38.7
P82933;H7BZC4	MRPS9	-2.07872	5e-08	13;1	38.9
Q02878;F8VZ45;U3KQR5;F8VR69;F8VZA3;F8VWR1;F8VU16	RPL6	1.99774	0.00485427	18;7;7;5;2;2;2	45.5
A0A7I2V5S2;P06748;A0A7I2YQC0;A0A7I2V4G8;A0A7I2V433;A0A7I2V2X9;A0A7I2V3U2;A0A7I2V3G5;A0A7I2V579;E5RI98;A0A7I2V5J8;E5RGW4	NPM1	-2.15794	0.000357143	18;18;17;10;10;10;10;9;9;9;8;2	58.4
P62316;K7ERG4;K7EJB5	SNRPD2	2.14645	0.0005	8;5;2	55.9
Q13347;A0A7I2YQF8;A0A7I2V3N2;A0A7P0MRT9;A0A7I2V3U3;A0A7I2V640;A0A7I2V2M3;A0A7I2V607;A0A7I2V613;A0A7I2YQI2;A0A7I2V685;A0A7I2YQU2;A0A7I2V3K6;A0A7I2V4S8;Q5TFK1;A0A7I2YQI6;A0A7I2YQC8;A0A7I2YQT9;A0A7I2V5V8;A0A7I2YQP9;A0A7I2V4C2;A0A7I2V391;A0A7I2YQN1;A0A7I2YQX4;A0A7I2V5E4;A0A7I2V3T4;A0A7I2V415	EIF3I	2.04898	0.000681481	15;15;14;14;14;14;14;14;14;14;14;13;12;12;12;12;12;11;11;8;7;6;6;5;5;5;1	58.5
Q96EL2;F8VYR5	MRPS24	2.2115	0.00458312	5;1	35.3
Q13200;H7C1H2;C9JPC0;H7C2Q3;F8WBS8	PSMD2	2.14241	0.000661654	34;7;7;6;1	48
P49720;A0A087WXQ8;A0A087WY10;A0A087WUL2	PSMB3	-2.30047	0.00026087	6;4;4;4	42
Q9UI30	TRMT112	2.2955	0.000315789	5	53.6
P09622;E9PEX6;F8WDM5;F2Z2E3	DLD	2.24629	0.00048	16;15;2;2	42.4
O95782	AP2A1	-2.47699	0.00174672	14	25.2
Q60FE5;P21333;A0A7P0NMY4;F8WE98;A0A087WWY3;A0A7I2V3E6;H0Y5C6;H0Y5F3;A0A669KBC6	FLNA	2.55483	0.000352941	87;87;56;13;12;12;11;5;2	48.5
Q14498;G3XAC6;H0Y4X3;A0A0U1RQH7;A0A0U1RQW2;Q5QP23;Q5QP22;Q86U06;G3V5Z6;F2Z3E6;H0YJJ3;A8MYG5;F8WF73;G3XAP0;F2Z2Z5;F8WF24;G3V546	RBM39	-2.14433	0.00149721	13;11;9;9;6;5;4;3;2;2;2;2;2;2;2;2;1	28.3
E5RI56;E5RJR5;P63208;E7ERH2;F8W8N3;E5RGM3;E5RHM3;E5RGM4	SKP1	2.08477	0.000266667	10;10;10;6;6;5;1;1	51.3
Q9BQ67;M0QX71	GRWD1	-2.03252	0.000686567	8;5	24.4
Q9NRX2;E9PKV2	MRPL17	-1.83715	0.00420708	2;1	11.4
O15144;C9JTV5;G5E9J0;G5E9S7;H7C3F9	ARPC2	2.49314	0.00043956	14;4;4;2;2	40
P67775;A0A8V8TRB3;A0A8V8TQA1;A0A8V8TQU8	PPP2CA	-2.63808	0.000438356	10;0;0;0	61.2
Q15393;J3QRB2;J3QL37;I3L4G7;H3BMB0;J3QKV4	SF3B3	-2.04611	0.000390244	35;3;3;3;2;1	38
O75874;C9J4N6;C9JLU6;C9JJE5	IDH1	-2.05565	0.0005	25;10;5;4	59.9
P49411;H3BNU3	TUFM	1.81585	0.000380952	27;2	65.3
E9PKZ0;P62917;G3V1A1;E9PKU4;E9PP36	RPL8	1.77282	0.0166854	9;9;7;7;3	51.2
P61326;Q96A72;F5H6P7;F5H6N1;F5H3U9	MAGOH	-1.96735	0.000430108	7;7;6;3;2	56.2
P46781;B5MCT8;C9JM19;F2Z3C0;A8MXK4	RPS9	1.73945	0.00992871	15;10;10;3;3	54.6
Q14137;A0A075B729	BOP1	-1.84039	0.017171	8;2	16.8
Q02218;E9PDF2;E9PCR7;E9PFG7;C9J4G7	OGDH	-2.16094	0.000255319	19;18;18;15;3	31.7
H3BV80;H3BMM9;H3BTC0;Q15287;H3BPG5;H3BMS0	RNPS1	-2.70742	0.000516129	5;5;5;5;4;3	33.6
P09496;F8WF69;C9J8P9	CLTA	2.49093	0.000415584	3;3;2	8.1
H7BY10;K7EJV9;K7ERT8;A8MUS3;P62750;K7EMA7	RPL23A	1.71816	0.00110429	10;10;10;10;10;6	43.7
P68363;C9JDS9	TUBA1B	-2.22617	0.00261484	10;0	75.2
P04406;E7EUT5	GAPDH	-1.8038	0.00025	26;21	78.8
P21796;C9JI87	VDAC1	-1.94547	0.0011465	20;11	83.4
P51398;V9GYA7;V9GZ03;V9GYJ9;V9GZ61;V9GYL9;V9GYC9;V9GYW1;V9GY11;V9GYF7;V9GYJ3	DAP3	-1.79828	0.00772188	9;6;6;6;5;5;4;4;2;1;1	29.6
A0A087WXM6;J3QQT2;J3KRX5;A0A0A6YYL6;P18621;J3QLC8;A0A0A0MRF8;J3KRB3;A0A087WWH0;J3QS96;A0A087WY81;J3KSJ0	RPL17	1.6959	0.00287285	10;10;10;10;10;8;8;7;7;7;5;2	52.7
P57740;H0YG15;G3V1T4	NUP107	2.30072	0.000307692	16;3;3	21.5
O14776;A0A7P0T8N8;G3V220	TCERG1	-1.97451	0.00113208	15;15;13	14.8
Q14240;E7EQG2;J3KSN7	EIF4A2	1.8833	0.000444444	9;7;1	50.9
P38919;I3L3H2;J3QQP0;E9PBH4;F8WE11;C9JUF0	EIF4A3	1.73608	0.00208835	21;18;0;0;0;0	63.7
Q9Y6I3;D6R907;D6RBI9;D6RBR6;D6RFG3;D6REL6;I6L9I8;Q9H201	EPN1	2.42752	0.000672269	5;1;1;1;1;1;1;1	9.5

## Sheet: Combi top-50 DEPs
Protein IDs	Gene name	log2FC	p-value	Peptide count (Unique)	Sequence coverage, %
E7EPB3;P50914	RPL14	2.7028	5e-06	5;5	42.7
H7C5U8;Q9P0M9;D6RAN8;D6RE11;B3KN43	MRPL2	-1.16444	0.00154667	5;5;4;2;2	39
P62266;D6RD47;D6RDJ2;D6RIX0;D6R9I7	RPS23	2.41151	0.000598291	6;5;2;2;2	48.3
H7BY10;K7EJV9;K7ERT8;A8MUS3;P62750;K7EMA7	RPL23A	2.4113	3e-06	10;10;10;10;10;6	43.7
E7ENR5;H0Y714;Q96G21;B9A008;B8ZZ47	IMP4	-2.68792	1e-07	2;2;2;1;1	12.3
Q9Y3B7;H0YCD5;E9PQB6	MRPL11	-2.50746	0.000323529	7;1;1	44.8
P62249;M0R210;M0R3H0;M0R1M5;Q6IPX4;M0QX76	RPS16	2.33606	0.000325926	13;11;7;6;4;3	61
P62424;Q5T8U2;Q5T8U3	RPL7A	2.37066	0.000444444	20;13;9	54.1
P62244;I3L3P7;H3BVC7	RPS15	2.31651	0.000493506	4;3;2	59.2
P08579	SNRPB	-1.48505	0.000456522	6	29.3
Q99832;F8WAM2;F8WBP8	CCT7	-2.49302	0.000685259	32;6;1	67.8
B0QY89;Q9Y262;B0QY90;C9JHP4;C9K0Q7;H7C3A0;H0Y7E6	EIF3L	-2.70472	0.000210526	21;21;15;7;7;5;1	38.7
P55072;A0A7P0TAW3;A0A7I2V540;C9JUP7;A0A7P0T8A3;A0A7P0T8Q5;A0A7P0TAQ1;A0A7P0Z4C6;A0A7I2V2Y2;A0A7I2V5G8;A0A7P0TAY0;A0A7P0TA22;A0A7P0TBK7;A0A7P0Z4D1;A0A7P0T9X5;A0A7P0T946;A0A7P0T971;A0A7I2YQJ0;A0A7P0T8D6;A0A7P0T8Q4	VCP	-3.09583	6e-07	50;50;48;47;44;44;40;39;25;17;11;5;3;3;2;2;2;2;1;1	65.5
P62277;J3KMX5;E9PS50	RPS13	2.24662	1e-07	10;7;4	56.3
P62979	RPS27A	2.17798	0.00253261	3	52.6
A0A7I2V5S2;P06748;A0A7I2YQC0;A0A7I2V4G8;A0A7I2V433;A0A7I2V2X9;A0A7I2V3U2;A0A7I2V3G5;A0A7I2V579;E5RI98;A0A7I2V5J8;E5RGW4	NPM1	-2.44186	0.000493827	18;18;17;10;10;10;10;9;9;9;8;2	58.4
A6NL93;P05114;A6NEL0;F2Z2W6;F2Z2Y5;H7BXJ5;A0A494C035	HMGN1	-2.31765	0.000464088	4;4;3;1;1;1;1	47.8
P62979;P0CG48;F5H265;Q96C32;J3QKN0;F5GXK7;F5H747;F5H388;B4DV12;F5H2Z3;F5GYU3;F5H6Q2;J3QTR3;J3QS39;P0CG47;M0R1V7;F5GZ39;J3QSA3	UBA52	2.17798	0.00253261	3;0;0;0;0;0;0;0;0;0;0;0;0;0;0;0;0;0	52.6
P20290;A0A7I2V5Y3	BTF3	-2.39476	0.00186905	2;2	51.9
Q96RP9;C9IZ01;F8WAU4;C9JA25	GFM1	-2.21268	0.000475	18;13;9;2	33.6
P24534;C9JZW3;F2Z2G2;F8WF65	EEF1B2	-2.19973	0.000325203	9;4;3;2	60.4
J3QLE5;P63162;P14678;J3KRY3;S4R3P3	SNRPN	-2.61021	0.000456522	5;5;5;3;3	25.4
P00441;H7BYH4	SOD1	-2.70589	0.0003	9;6	79.9
Q9BYG3;C9J6C5;C9J808;H7BZL0	NIFK	-2.25121	1e-07	9;4;3;2	29.7
J3QR09;J3KTE4;A0A7I2YQG2;P84098;A0A7I2V4U6;A0A7I2V2L0;A0A7I2V512;A0A7I2V638	RPL19	2.13686	0.00162462	8;8;8;8;4;4;4;3	33.7
P49792;A0A8V8TL79;A0A8V8TLA0;A0A8V8TLN4;P0DJD1;P0DJD0;F8VYC4;A0A286YES2;A0A8V8TMN6;O14715;Q99666;A0A8Q3SIN4;A0A8Q3SII4;A0A8Q3SII5;A0A8V8TMX6;J3KQ37;F8W705;A0A8Q3SIQ7;C9J6W1;C9JF75;C9J1W9;H0YBN8;C9J1P2;F8WBP7	RANBP2	-2.44956	0.000459016	34;18;17;14;0;0;0;0;6;1;1;1;1;1;8;1;1;1;1;1;1;0;1;1	20.5
Q9Y3B9	RRP15	-2.56702	0.0020578	4	14.2
Q9BXY0;H0YBV6	MAK16	-2.26236	0.00270103	5;2	19
P62979;P0CG48;F5H265;Q96C32;J3QKN0;F5GXK7;F5H747;F5H388;B4DV12;F5H2Z3;F5GYU3;F5H6Q2;J3QTR3;J3QS39;P0CG47;M0R1V7;F5GZ39;J3QSA3	UBC	2.17798	0.00253261	3;0;0;0;0;0;0;0;0;0;0;0;0;0;0;0;0;0	52.6
K7EM18;P41567;O60739;K7EQP2	EIF1	-2.22344	4.5e-06	7;7;4;1	70.2
P14618;A0A8V8TNX9;A0A804F6T5;A0A804F729;B4DNK4;H3BTN5;A0A8V8TMM5;H3BQ34;H3BUW1;H3BTJ2;H3BT25;H3BU13;H3BN34;H3BQZ3;P30613	PKM	-2.35476	0.000692913	52;51;46;46;42;39;32;29;16;16;15;5;3;3;1	82.9
Q5QJE6;J3KP30	DNTTIP2	-2.22924	0.00217143	4;2	7.9
P62269;A0A0G2JQH2;Q5GGW2;J3JS69	RPS18	1.98446	0.00521704	9;3;3;2	52.6
P62979;P0CG48;F5H265;Q96C32;J3QKN0;F5GXK7;F5H747;F5H388;B4DV12;F5H2Z3;F5GYU3;F5H6Q2;J3QTR3;J3QS39;P0CG47;M0R1V7;F5GZ39;J3QSA3	UBB	2.17798	0.00253261	3;0;0;0;0;0;0;0;0;0;0;0;0;0;0;0;0;0	52.6
Q9Y295;H0YI06;F8WEE0	DRG1	-2.55589	0.000985075	12;2;1	44.1
A0A087WT20;Q9NV06;B3KME9;A0A087X1F8	DCAF13	-2.13467	0.000477273	5;5;2;1	10.2
E9PPW7;O00217;E9PN51;F8W9K7;E9PKH6	NDUFS8	2.50175	2e-06	4;4;3;3;3	28.3
P05387;H0YDD8	RPLP2	2.11517	2e-08	8;2	77.4
Q9Y490	TLN1	-2.5972	5e-07	65	40.7
P28070	PSMB4	-2.37129	0.000338983	5	33
P11021;A0A7P0TB36;A0A7P0TAI0	HSPA5	-2.25402	0.000515556	45;43;37	58.1
O60506;A0A7I2V4Z0;A0A7I2YQN2;A0A7I2V346;A0A7I2V5Q6;A0A7I2V309;B7Z645;A0A7I2V2F2;F6UXX1;A0A7I2V4J0	SYNCRIP	-2.45045	0.000493151	7;6;6;4;6;7;6;7;3;0	44.8
K7EM18;P41567;O60739;K7EQP2	EIF1B	-2.22344	1e-07	7;7;4;1	70.2
Q9NRX2;E9PKV2	MRPL17	-2.03565	0.00479665	2;1	11.4
P61011;G3V480;A0A7I2V5K0;A0A7I2V584;A0A7I2V5S0;A0A7I2V591;G3V346;G3V3L9	SRP54	-2.07047	0.00319438	3;3;2;3;3;2;1;1	35.5
Q14137;A0A075B729	BOP1	-2.06971	0.0105585	8;2	16.8
P49368;B4DUR8;E9PRC8;Q5SZX6;Q5SZX9;Q5SZW8;E9PQ35;E9PM09	CCT3	-2.26175	0.0002	37;33;15;14;9;9;8;8	63.3
P68104;A0A7I2V659;A0A087WVQ9;Q5VTE0;A0A7I2V5N4;A0A7I2V3H3;A0A087WV01;Q5JR01;A0A2R8Y488;A6PW80;A0A2R8Y660;A0A2R8YDN5;A0A6Q8PFK6	EEF1A1	-2.02169	0.00046729	19;19;19;18;17;15;14;2;0;2;0;0;0	74.2
P84103;A0A087X2D0	SRSF3	2.34228	4.13e-05	7;5	43.3
Q2NL82;I3L1Q5	TSR1	-2.05601	0.000488372	14;8	25.2
